# Supplementary material for: Unraveling UVA1-Induced Photomodifications of Eumelanin and Pheomelanin in Human Skin: Insights into Pigment Darkening
Source: Int J Mol Sci. 2026 Apr 29;27(9):3973. doi: 10.3390/ijms27093973 (PMC13163989; doi:10.3390/ijms27093973)
Supplement: Supplementary file 1 [file ijms-27-03973-s001.zip]

Archive with 1 entries (1 files):
- ijms-4239104-supplementary.pdf
